# Supplementary material for: Indian Almond (Terminalia catappa Linn.) Leaf Extract Extends Lifespan by Improving Lipid Metabolism and Antioxidant Activity Dependent on AMPK Signaling Pathway in Caenorhabditis elegans under High-Glucose-Diet Conditions
Source: Antioxidants (Basel). 2023 Dec 20;13(1):14. doi: 10.3390/antiox13010014 (PMC10812731; doi:10.3390/antiox13010014)
Supplement: Supplementary file 1 [file antioxidants-13-00014-s001.zip]

Archive with 1 entries (1 files):
- antioxidants-2707248-supplementary.pdf
